# Supplementary material for: The mitogenomes of two saprophytic Boletales species (Coniophora) reveals intron dynamics and accumulation of plasmid-derived and non-conserved genes
Source: Comput Struct Biotechnol J. 2020 Dec 30;19:401–14. doi: 10.1016/j.csbj.2020.12.041 (PMC7804350; doi:10.1016/j.csbj.2020.12.041)
Supplement: Supplementary data 1 [file mmc1.xlsx]

## Sheet: Table S1
Table S1 Comparison on mitogenomes between four Boletales species
Item	Coniophora olivacea	Coniophora puteana	Rhizopogon salebrosus	Rhizopogon vinicolor	Paxillus involutus	Paxillus rubicundulus
Order	Boletales	Boletales	Boletales	Boletales	Boletales	Boletales
Family	Coniophorineae	Coniophorineae	Suillineae	Suillineae	Paxilineae	Paxilineae
Accession number	MT375015	MT375016	MH794152	MH794153	MK993563	MK993564
Genome size (bp)	78350	79655	66704	77109	39109	41061
GC content (%)	27.32	27.61	21.45	21.46	21.75	21.02
AT skew	-0.016	-0.012	-0.027	-0.027	-0.086	-0.089
GC skew	0.024	0.036	0.063	0.083	0.06	0.051
No. of PCGs (non-intronic ORFs)	30	38	24	22	18	17
Plasmid-derived genes	7	7	3	2	0	1
PCGs with unknown functions	8	16	6	5	3	1
No. of introns	33	13	16	24	4	5
Intronic ORFs	10	12	10	19	1	0
No. of rRNA genes	2	2	2	2	2	2
No. of tRNA genes	29	27	25	25	25	25
Intra-genomic repeats	0.0706	0.1007	0	0.0301	0.0313	0.0325
Protein coding region (bp)	29235 (37.31%)	39381 (49.44%)	22605 (33.89%)	19665 (25.50%)	17052 (43.60%)	16803 (40.92%)
Intronic region (bp)	27620 (35.25%)	17856 (22.42%)	17735 (26.59%)	31620 (41.01%)	2790 (7.13%)	2499 (6.09%)
RNA region (bp)	6961 (8.88%)	6802 (8.54%)	7787 (11.67%)	7784 (10.09%)	7972 (20.38%)	7969 (19.41%)
Intergenic region (bp)	14534 (18.55%)	15616 (19.60%)	18577 (27.85%)	18040 (23.40%)	11295 (28.88%)	13790 (33.58%)

## Sheet: Table S2
Table S2 Characterization of the two Coniophora mitogenomes
Coniophora olivacea							Coniophora puteana
Gene	Start	Stop	Length	Strand	Intergenic nucleotides (bp)	Notes	Gene	Start	Stop	Length	Strand	Intergenic nucleotides (bp)	Notes
orf337	1618	2631	1014	+		LAGLIDADG endonuclease	orf245	1839	2576	738	+		LAGLIDADG endonuclease
orf281	2946	3791	846	+		LAGLIDADG endonuclease	orf330	3438	4430	993	+		GIY-YIG endonuclease
orf268	8008	8814	807	+		LAGLIDADG endonuclease	orf308	5102	6028	927	+		GIY-YIG endonuclease
cox1	1	11015	11015	+	245		cox1	1	6342	6342	+	417
exon1	1	206	206	+			exon1	1	206	206	+
exon2	888	951	64	+			exon2	613	1267	655	+
exon3	1279	1617	339	+			exon3	2775	2937	163	+
exon4	2850	2943	94	+			exon4	4516	4781	266	+
exon5	4275	4386	112	+			exon5	6049	6342	294	+
exon6	4917	4962	46	+			intron1	207	612	406	+		Group IB
exon7	5534	5541	8	+			intron2	1268	2774	1507	+		Group IB
exon8	6356	6451	96	+			intron3	2938	4515	1578	+		Group IB
exon9	7869	8007	139	+			intron4	4782	6048	1267	+
exon10	9777	9962	186	+			orf398	6760	7956	1197	+	269	LAGLIDADG endonuclease
exon11	10722	11015	294	+			trnI(gat)	8226	8297	72	+	307
intron1	207	887	681	+		Group IB	orf313	8998	9939	942	+		GIY-YIG endonuclease
intron2	952	1278	327	+		Group IA	orf255	10390	11157	768	+		LAGLIDADG endonuclease
intron3	1618	2849	1232	+		Group IB	cob	8605	12381	3777	+	142
intron4	2944	4274	1331	+		Group ID	exon1	8605	8997	393	+
intron5	4387	4916	530	+		Group IB	exon2	10354	10389	36	+
intron6	4963	5533	571	+		Group I(derived)	exon3	11659	12381	723	+
intron7	5542	6355	814	+		Group IB	intron1	8998	10353	1356	+		Group ID
intron8	6452	7868	1417	+			intron2	10390	11658	1269	+		Group ID
intron9	8008	9776	1769	+		Group IC2	trnW(cca)	12524	12595	72	+	48
intron10	9963	10721	759	+			trnD(gtc)	12644	12716	73	+	211
atp6	11261	12037	777	+	745		orf595	12928	14715	1788	+	418	GIY-YIG endonuclease
orf291	12783	13655	873	+	391	DNA polymerase	trnL(tag)	15134	15224	91	+	21
trnM(cat)	14047	14118	72	+	91		trnR(tcg)	15246	15318	73	+	371
trnH(gtg)	14282	14210	73	-	94		orf438	16056	17372	1317	+		LAGLIDADG endonuclease
rnl	14377	22711	8335	+	473		cox3	15690	18139	2450	+	186
exon1	14377	15139	763	+			exon1	15690	16055	366	+
exon2	15772	15951	180	+			exon2	17702	18139	438	+
exon3	16320	17418	1099	+			intron1	16056	17701	1646	+		Group IB(5')
exon4	18817	18954	138	+			nad4L	18326	18592	267	+	8
exon5	19670	20153	484	+			nad5	18601	20598	1998	+	256
exon6	20489	20506	18	+			nad4	20855	22309	1455	+	233
exon7	20778	20832	55	+			orf356	22543	23613	1071	+	384	LAGLIDADG endonuclease
exon8	21154	21228	75	+			trnP(tgg)	23998	24071	74	+	473
exon9	21493	21497	5	+			orf145	24545	24982	438	+	156	hypothetical protein
exon10	22107	22122	16	+			orf305	25139	26053	915	+	267	DNA polymerase
exon11	22388	22711	324	+			orf258	27097	26321	777	-	200	hypothetical protein
intron1	15140	15771	632	+		Group IA3	orf279	27298	28137	840	+	380	hypothetical protein
intron2	15952	16319	368	+		Group IA3	trnH(gtg)	28590	28518	73	-	100
intron3	17419	18816	1398	+		Group IB(3')	rnl	28691	34807	6117	+	479
intron4	18955	19669	715	+		Group II	exon1	28691	29616	926	+
intron5	20154	20488	335	+		Group IA	exon2	31156	32237	1082	+
intron6	20507	20777	271	+		Group IA(5')	exon3	33673	34807	1135	+
intron7	20833	21153	321	+		Group IA	intron1	29617	31155	1539	+
intron8	21229	21492	264	+		Group I(derived)	intron2	32238	33672	1435	+		Group I(derived)
intron9	21498	22106	609	+		Group IA	orf337	30052	31065	1014	+		LAGLIDADG endonuclease
intron10	22123	22387	265	+		Group I(derived)	orf296	32668	33558	891	+		GIY-YIG endonuclease
orf236	17732	18442	711	+		LAGLIDADG endonuclease	cox2	35287	37305	2019	+	287
cox2	23185	25309	2125	+	283		exon1	35287	35971	685	+
exon1	23185	23502	318	+			exon2	37241	37305	65	+
exon2	24556	24922	367	+			intron1	35972	37240	1269	+		Group IB
exon3	25245	25309	65	+			orf326	36258	37238	981	+		GIY-YIG endonuclease
intron1	23503	24555	1053	+		Group I(derived)	trnA(tgc)	37593	37664	72	+	50
intron2	24923	25244	322	+		Group IB	trnF(gaa)	37715	37785	71	+	35
trnA(tgc)	25593	25664	72	+	28		trnT(tgt)	37821	37893	73	+	49
trnF(gaa)	25693	25763	71	+	37		trnQ(ttg)	37943	38014	72	+	6
trnT(tgt)	25801	25872	72	+	35		trnK(ttt)	38021	38093	73	+	189
trnQ(ttg)	25908	25979	72	+	6		rps3	38283	39470	1188	+	357
trnK(ttt)	25986	26058	73	+	1336		nad6	39828	40439	612	+	838
orf203	28006	27395	612	-	216	hypothetical protein	orf203	41886	41278	609	-	63	DNA polymerase
orf891	28223	30898	2676	+	136	DNA polymerase	orf106	42270	41950	321	-	305	hypothetical protein
trnS(aga)	31035	31107	73	+	224		atp8	42731	42576	156	-	257
orf307	32255	31332	924	-	849	hypothetical protein	trnC(gca)	42989	43063	75	+	37
orf339	34124	33105	1020	-	769	hypothetical protein	trnR(tct)	43101	43172	72	+	259
trnH(gtg)	34965	34894	72	-	220		orf310	44466	45398	933	+		GIY-YIG endonuclease
rps3	35186	36373	1188	+	358		orf170	46416	46928	513	+		GIY-YIG endonuclease
nad6	36732	37343	612	+	214		nad1	43432	47698	4267	+	243
orf115	37558	37905	348	+	81	DNA polymerase	exon1	43432	43849	418	+
orf276	37987	38817	831	+	462	DNA polymerase	exon2	45929	46164	236	+
orf416	40530	39280	1251	-	231	hypothetical protein	exon3	47339	47698	360	+
orf400	41964	40762	1203	-	146	hypothetical protein	intron1	43850	45928	2079	+
orf442	42111	43436	1326	+	1090	DNA polymerase	intron2	46165	47338	1174	+		Group IB
orf302	45435	44527	909	-	335	hypothetical protein	atp6	47942	48718	777	+	428
trnR(tcg)	45843	45771	73	-	274		trnM(cat)	49147	49219	73	+	289
trnG(tcc)	46189	46118	72	-	182		orf144	49509	49943	435	+	23	DNA polymerase
atp9	46372	46593	222	+	251		trnM(cat)	49967	50038	72	+	590
trnP(tgg)	46845	46918	74	+	53		orf813	53070	50629	2442	-	235	DNA polymerase
orf283	48008	48859	852	+		LAGLIDADG endonuclease	orf791	53306	55678	2373	+	314	DNA polymerase
nad2	46972	49896	2925	+	-1		orf143	56424	55993	432	-	15	hypothetical protein
exon1	46972	47691	720	+			orf323	57411	56440	972	-	190	hypothetical protein
exon2	48994	49896	903	+			orf353	58663	57602	1062	-	123	hypothetical protein
intron1	47692	48993	1302	+		Group IB(3')	orf429	60076	58787	1290	-	55	hypothetical protein
nad3	49896	50252	357	+	117		orf767	60132	62432	2301	+	103	DNA polymerase
trnY(gta)	50370	50453	84	+	41		orf237	63249	62536	714	-	226	hypothetical protein
trnM(cat)	50495	50568	74	+	28		orf189	64045	63476	570	-	904	hypothetical protein
trnS(tga)	50597	50682	86	+	168		nad2	64950	66572	1623	+	-1
rns	50851	52479	1629	+	63		nad3	66572	66928	357	+	126
trnV(tac)	52543	52613	71	+	40		trnY(gta)	67055	67138	84	+	42
trnL(tag)	52654	52736	83	+	678		trnM(cat)	67181	67254	74	+	29
orf341	53415	54440	1026	+	184	hypothetical protein	trnS(tga)	67284	67369	86	+	176
trnM(cat)	54695	54625	71	-	122		rns	67546	70506	2961	+	63
orf113	55159	54818	342	-	-35	DNA polymerase	exon1	67546	68020	475	+
orf516	56675	55125	1551	-	94	DNA polymerase	exon2	69352	70506	1155	+
atp8	56925	56770	156	-	254		intron1	68021	69351	1331	+		Group IC2
trnC(gca)	57180	57254	75	+	36		orf302	68389	69297	909	+		LAGLIDADG endonuclease
trnR(tct)	57291	57362	72	+	239		trnV(tac)	70570	70640	71	+	27
nad1	57602	59635	2034	+	760		trnL(tag)	70668	70750	83	+	510
exon1	57602	58019	418	+			orf870	71261	73870	2610	+	746	DNA polymerase
exon2	58302	58537	236	+			orf324	75591	74617	975	-	327	hypothetical protein
exon3	59276	59635	360	+			orf139	76338	75919	420	-	554	hypothetical protein
intron1	58020	58301	282	+			trnG(tcc)	76964	76893	72	-	185
intron2	58538	59275	738	+		Group IB	atp9	77150	77371	222	+	290
trnL(tag)	60396	60490	95	+	37		orf289	77662	78531	870	+	294	GIY-YIG endonuclease
orf126	60908	60528	381	-	115	hypothetical protein	trnN(gtt)	78826	78897	72	+	140
trnI(gat)	61024	61095	72	+	298		trnL(taa)	79038	79121	84	+	60
orf265	62267	63064	798	+		LAGLIDADG endonuclease	trnM(cat)	79182	79251	70	+	41
orf264	63633	64427	795	+		GIY-YIG endonuclease	trnE(ttc)	79293	79364	72	+	66
orf253	65332	66093	762	+		LAGLIDADG endonuclease	trnS(gct)	79431	79510	80	+	145
cob	61394	68243	6850	+	129
exon1	61394	61594	201	+
exon2	63087	63250	164	+
exon3	64562	64589	28	+
exon4	65296	65331	36	+
exon5	66517	66907	391	+
exon6	67912	68243	332	+
intron1	61595	63086	1492	+		Group I(derived)
intron2	63251	64561	1311	+		Group I(derived)
intron3	64590	65295	706	+		Group ID
intron4	65332	66516	1185	+		Group ID
intron5	66908	67911	1004	+
trnW(cca)	68373	68444	72	+	37
trnD(gtc)	68482	68554	73	+	265
cox3	68820	71106	2287	+	193
exon1	68820	69185	366	+
exon2	70669	71106	438	+
intron1	69186	70668	1483	+		Group IB(5')
nad4L	71300	71566	267	+	8
orf116	72266	72616	351	+		LAGLIDADG endonuclease
orf278	73547	74383	837	+		GIY-YIG endonuclease
nad5	71575	75705	4131	+	257
exon1	71575	71991	417	+
exon2	73022	73544	523	+
exon3	74648	75705	1058	+
intron1	71992	73021	1030	+		Group IB(5')
intron2	73545	74647	1103	+		Group IB
nad4	75963	77420	1458	+	138
trnN(gtt)	77559	77630	72	+	120
trnL(taa)	77751	77834	84	+	59
trnM(cat)	77894	77963	70	+	33
trnE(ttc)	77997	78068	72	+	63
trnS(gct)	78132	78211	80	+	139

## Sheet: Table S3
Table S3 Local BLAST analysis of the Coniophora mitogenomes against themselves
Species	Identitie (%)	Aligned length (bp)	Mismatched bases (bp)	Gaps (bp)	from	to	from	to	evalue
Coniophora olivacea	83.906	466	65	9	54055	54515	33490	33030	1.82e-122
Coniophora olivacea	83.906	466	65	9	33030	33490	54515	54055	1.82e-122
Coniophora olivacea	95.094	265	7	3	61141	61401	53160	53422	3.06e-115
Coniophora olivacea	95.094	265	7	3	53160	53422	61141	61401	3.06e-115
Coniophora olivacea	75.659	493	101	16	55343	55824	28769	28285	1.19e-59
Coniophora olivacea	75.56	491	105	13	28285	28769	55824	55343	1.19e-59
Coniophora olivacea	73.577	492	113	15	40722	41207	32432	32912	5.65e-43
Coniophora olivacea	73.577	492	113	15	32432	32912	40722	41207	5.65e-43
Coniophora olivacea	88.321	137	7	3	34899	35026	14215	14351	5.69e-38
Coniophora olivacea	88.321	137	7	3	14215	14351	34899	35026	5.69e-38
Coniophora olivacea	85.496	131	13	6	64918	65047	4057	4182	9.59e-31
Coniophora olivacea	85.496	131	13	4	4057	4182	64918	65047	9.59e-31
Coniophora olivacea	96.825	63	1	1	26253	26315	14002	14063	2.09e-22
Coniophora olivacea	96.825	63	1	1	14002	14063	26253	26315	2.09e-22
Coniophora olivacea	87.234	94	8	4	32434	32523	27359	27452	2.09e-22
Coniophora olivacea	87.234	94	8	4	27359	27452	32434	32523	2.09e-22
Coniophora olivacea	84.071	113	11	7	22267	22378	21378	21484	7.52e-22
Coniophora olivacea	84.071	113	11	7	21378	21484	22267	22378	7.52e-22
Coniophora olivacea	87.368	95	4	7	40725	40813	27360	27452	7.52e-22
Coniophora olivacea	98.276	58	1	0	46112	46169	34702	34759	7.52e-22
Coniophora olivacea	87.368	95	4	7	27360	27452	40725	40813	7.52e-22
Coniophora olivacea	98.276	58	1	0	34702	34759	46112	46169	7.52e-22
Coniophora olivacea	100	47	0	0	60397	60443	52655	52701	2.11e-17
Coniophora olivacea	100	47	0	0	52655	52701	60397	60443	2.11e-17
Coniophora olivacea	78.723	141	18	10	31085	31214	27116	27255	2.72e-16
Coniophora olivacea	78.723	141	18	10	27116	27255	31085	31214	2.72e-16
Coniophora olivacea	82.796	93	14	2	60401	60492	45956	45865	9.8e-16
Coniophora olivacea	82.796	93	14	2	45865	45956	60492	60401	9.8e-16
Coniophora olivacea	100	43	0	0	52659	52701	45956	45914	3.52e-15
Coniophora olivacea	100	43	0	0	45914	45956	52701	52659	3.52e-15
Coniophora olivacea	100	35	0	0	46146	46180	45739	45773	9.87e-11
Coniophora olivacea	100	35	0	0	45739	45773	46146	46180	9.87e-11
Coniophora puteana	75.501	849	190	14	74624	75460	26331	27173	2.46e-111
Coniophora puteana	75.529	850	188	15	26331	27173	74624	75460	2.46e-111
Coniophora puteana	92.578	256	9	5	77516	77762	38109	38363	4.18e-99
Coniophora puteana	80.61	459	82	7	75845	76301	25050	24597	9.04e-96
Coniophora puteana	80.61	459	82	7	24597	25050	76301	75845	9.04e-96
Coniophora puteana	90.037	271	18	4	77516	77785	22395	22657	4.21e-94
Coniophora puteana	90.037	271	18	4	22395	22657	77516	77785	4.21e-94
Coniophora puteana	98.225	169	1	2	47811	47979	6551	6717	1.19e-79
Coniophora puteana	98.225	169	1	2	6551	6717	47811	47979	1.19e-79
Coniophora puteana	89.076	238	19	5	15507	15740	12786	13020	5.56e-78
Coniophora puteana	89.076	238	19	5	12786	13020	15507	15740	5.56e-78
Coniophora puteana	86.434	258	16	12	22388	22629	38103	38357	9.37e-71
Coniophora puteana	100	118	0	0	63272	63389	42296	42413	7.4e-57
Coniophora puteana	100	118	0	0	42296	42413	63272	63389	7.4e-57
Coniophora puteana	86.935	199	11	10	3224	3411	15465	15659	4.45e-54
Coniophora puteana	78.916	332	38	24	73881	74195	55679	55995	3.47e-50
Coniophora puteana	78.916	332	38	24	55679	55995	73881	74195	3.47e-50
Coniophora puteana	71.328	851	210	29	61005	61841	52023	51193	5.8e-48
Coniophora puteana	71.294	850	212	29	51193	52023	61841	61005	5.8e-48
Coniophora puteana	86.395	147	12	4	70670	70808	15136	15282	2.12e-37
Coniophora puteana	86.395	147	12	4	15136	15282	70670	70808	2.12e-37
Coniophora puteana	100	77	0	0	40932	41008	34267	34343	4.58e-34
Coniophora puteana	100	77	0	0	34267	34343	40932	41008	4.58e-34
Coniophora puteana	80.105	191	21	8	8404	8591	24358	24534	4.61e-29
Coniophora puteana	97.059	34	1	0	8109	8142	24121	24154	1.71e-08
Coniophora puteana	100	29	0	0	74167	74195	12448	12420	2.21e-07
Coniophora puteana	100	29	0	0	74167	74195	18244	18216	2.21e-07

## Sheet: Table S4
Table S4 Tandem repeats detected in the mitogenomes of Coniophora using the online program Tandem Repeats Finder
Species	Indices	Period Size	Copy Number	Consensus Size	Percent Matches	Percent Indels	Score	Entropy (0-2)	Repeat motif
Coniophora olivacea	4764--4808	16	2.9	16	87	9	80	0.87	TTTTGTTTTGTTTTGT
Coniophora olivacea	4764--4814	11	4.8	11	81	15	78	0.93	TTTTGTTATGT
Coniophora olivacea	34185--34247	13	5.3	12	74	16	30	1.18	AAATATAATATA
Coniophora olivacea	34181--34254	34	2.2	34	100	0	32	1.29	AGTTAAATAAAATATAAAATACTAATATAAAATT
Coniophora olivacea	53012--53054	8	5.4	8	81	8	72	1.04	TTTAATTT
Coniophora olivacea	53012--53045	17	2.1	16	88	5	70	1.01	TTTAATTTTTAAATTT
Coniophora puteana	12382--12421	18	2.1	19	86	9	52	1	TATTAAAAAATTATTAATT
Coniophora puteana	12383--12423	17	2.4	18	84	12	48	1	ATTTAAAAATTATTATTA
Coniophora puteana	14894--14929	15	2.4	15	82	17	72	0.85	ATTTTATTTTAATTT
Coniophora puteana	15428--15479	25	2.2	23	83	13	71	0.87	TTAATTTTATTAATTTATTTTTT
Coniophora puteana	15422--15468	16	3	15	84	9	68	0.9	TTAATTTTATTATTT
Coniophora puteana	15435--15474	20	1.9	22	90	10	75	0.81	TTTTAATTTATATTATTTTTAA
Coniophora puteana	15434--15477	21	2.3	19	78	17	77	0.77	TTTTTTATTTATATTATTT
Coniophora puteana	18184--18215	16	2	16	93	0	46	1	AAAAATATTATTAATT
Coniophora puteana	24155--24197	9	5.3	8	81	13	69	1.07	TTTAATTT
Coniophora puteana	24160--24197	17	2.2	17	86	9	71	1.07	TTTTTAAATTTTGTAAT
Coniophora puteana	41063--41109	21	2.2	22	81	11	70	0.99	TATTTTTAATATATTTTATTAT
Coniophora puteana	41073--41114	10	4	11	78	9	71	0.86	TATTTTATTAT
Coniophora puteana	41076--41114	15	2.5	16	79	8	71	0.86	TTTATTATTATTTTAA
Coniophora puteana	64686--64716	14	2.2	14	100	0	51	1.27	ATTTTTCTAAATAA
Coniophora puteana	75732--75798	30	2.2	30	89	2	41	1.5	TTTTAATAAATTGAGATTAAAAAATAGCAT

## Sheet: Table S5
Table S5 Local BLAST searches between the mitochondrial and the nuclear genomes of two Coniophora species
Mitogenome	Nuclear Genome	Identity (%)	Alignment length (bp)	Mismatches (bp)	Gap (bp)	Mitogenome		Nuclear genome		Evalue
						From	To	From	To
Coniophora olivacea	scaffold_259	95.082	61	3	0	68061	68121	18986	19046	1.74e-17
Coniophora olivacea	scaffold_115	92.188	64	4	1	68018	68081	10635	10573	2.92e-15
Coniophora olivacea	scaffold_464	94.595	37	2	0	12397	12433	8475	8511	8.23e-06
Coniophora olivacea	scaffold_273	100	31	0	0	75299	75329	4962	4992	8.23e-06
Coniophora puteana	NW_006913060.1	98.361	122	2	0	69650	69771	1297999	1297878	5.16e-53
Coniophora puteana	NW_006913060.1	92.908	141	10	0	50805	50945	1297072	1297212	3.11e-50
Coniophora puteana	NW_006913060.1	96.907	97	0	2	69737	69832	1297300	1297206	2.45e-36
Coniophora puteana	NW_006913057.1	97.368	114	3	0	29374	29487	1113533	1113646	6.73e-47
Coniophora puteana	NW_006913058.1	98.864	88	1	0	77366	77453	2391612	2391699	8.82e-36
Coniophora puteana	NW_006913058.1	100	70	0	0	77916	77985	2391764	2391695	1.92e-27
Coniophora puteana	NW_006913058.1	96.154	78	3	0	36327	36404	2046415	2046492	6.92e-27
Coniophora puteana	NW_006913058.1	100	60	0	0	36413	36472	2047465	2047524	6.97e-22
Coniophora puteana	NW_006913058.1	100	58	0	0	13767	13824	2391818	2391761	9.01e-21
Coniophora puteana	NW_006913058.1	95.161	62	3	0	74990	75051	2047565	2047626	5.42e-18
Coniophora puteana	NW_006913058.1	100	43	0	0	7497	7539	382912	382870	1.96e-12
Coniophora puteana	NW_006913058.1	93.023	43	3	0	25521	25563	2047566	2047524	1.98e-07
Coniophora puteana	NW_006913164.1	98.611	72	1	0	563	634	3183	3112	6.92e-27
Coniophora puteana	NW_006913055.1	97.26	73	2	0	32525	32597	3087809	3087881	8.95e-26
Coniophora puteana	NW_006913061.1	100	66	0	0	37818	37883	1750004	1749939	3.22e-25
Coniophora puteana	NW_006913061.1	100	64	0	0	38465	38528	1750067	1750004	4.16e-24
Coniophora puteana	NW_006913074.1	100	60	0	0	559	618	142101	142042	6.97e-22
Coniophora puteana	NW_006913071.1	100	60	0	0	3890	3949	340516	340457	6.97e-22
Coniophora puteana	NW_006913067.1	100	60	0	0	38795	38854	1025151	1025092	6.97e-22
Coniophora puteana	NW_006913067.1	98.438	64	0	1	38717	38780	1025982	1025920	6.97e-22
Coniophora puteana	NW_006913054.1	91.935	62	5	0	62289	62350	329847	329908	1.17e-14
Coniophora puteana	NW_006913054.1	100	39	0	0	78229	78267	3645123	3645085	3.29e-10
Coniophora puteana	NW_006913072.1	96.078	51	1	1	18695	18744	340582	340532	5.46e-13
Coniophora puteana	NW_006913072.1	90.196	51	4	1	51673	51723	340619	340570	5.5e-08
Coniophora puteana	NW_006913070.1	97.872	47	1	0	5559	5605	962185	962139	5.46e-13
Coniophora puteana	NW_006913070.1	100	40	0	0	39315	39354	899116	899155	9.14e-11
Coniophora puteana	NW_006913059.1	100	43	0	0	19860	19902	1520036	1520078	1.96e-12
Coniophora puteana	NW_006913064.1	97.727	44	1	0	70771	70814	1145201	1145158	2.54e-11
Coniophora puteana	NW_006913065.1	100	35	0	0	78177	78211	1407069	1407103	5.5e-08
Coniophora puteana	NW_006913056.1	100	34	0	0	20440	20473	1656646	1656613	1.98e-07
Coniophora puteana	NW_006913062.1	100	32	0	0	65727	65758	524466	524497	2.56e-06

## Sheet: Table S6
Table S6 Species, and GenBank accession number used for phylogenetic analysis in this study
ID	Species	GenBank accession number	Order	Family
Apsi	Austropuccinia psidii	MN018834	Pucciniales	Sphaerophragmiaceae
Pmei	Phakopsora meibomiae	GQ338834		Phakopsoraceae
Ppac	Phakopsora pachyrhizi	GQ332420
Abis	Agaricus bisporus	JX271275	Agaricales	Agaricaceae
Ccin	Coprinopsis cinerea	NW_003307477		Psathyrellaceae
Lame	Laccaria amethystina	MK697669		Hydnangiaceae
Lbic	Laccaria bicolor	MK697670
Ldec	Lyophyllum decastes	MH447974		Lyophyllaceae
Lshi	Lyophyllum shimeji	MH447975
Tmat	Tricholoma matsutake	JX985789		Tricholomataceae
Abor	Armillaria borealis	MH407470		Physalacriaceae
Asol	Armillaria solidipes	MH660713
Dtab	Desarmillaria tabescens	MH823225		Agaricales incertae sedis
Asin	Armillaria sinapina	MH282847		Physalacriaceae
Fvel	Flammulina velutipes	JF799107
Ledo	Lentinula edodes	AB697988		Omphalotaceae
Mper	Moniliophthora perniciosa	AY376688		Marasmiaceae
Mror	Moniliophthora roreri	HQ259115
Scom	Schizophyllum commune	AF402141		Schizophyllaceae
Pcit	Pleurotus citrinopileatus	MG017444		Pleurotaceae
Pery	Pleurotus eryngii	KX827267
Post	Pleurotus ostreatus	EF204913
Ppla	Pleurotus platypus	MG017445
Hrus	Hygrophorus russula	MH643589		Hygrophoraceae
Rsal	Rhizopogon salebrosus	MH794152	Boletales	Rhizopogonaceae
Rvin	Rhizopogon vinicolor	MH794153
Pinv	Paxillus involutus	MK993563		Paxillaceae
Prub	Paxillus rubicundulus	MK993564
Coli	Coniophora olivacea	MT375015		Coniophorineae
Cput	Coniophora puteana	MT375016
Hcor	Hericium coralloides	KY007042	Russulales	Hericiaceae
Ldel	Lactarius deliciosus	MH319478		Russulaceae
Lhat	Lactarius hatsudake	MH319475
Lhyg	Lactarius hygrophoroides	MH319477
Lpip	Lactarius piperatus	MH319479
Lvol	Lactarius volemus	MH319474
Rabi	Russula abietina	MH138073
Rlep	Russula lepida	MH138075
Rcom	Russula compacta	MH138072
Rfoe	Russula foetens	MH138074
Rvir	Russula virecsens	MH138076
Hirr	Heterobasidion irregulare	KF957635		Bondarzewiaceae
Fpal	Fomitopsis palustris	AP017926	Polyporales	Fomitopsidaceae
Lsul	Laetiporus sulphureus	MG519331		Laetiporaceae
Prad	Phlebia radiata	HE613568		Meruliaceae
Gapp	Ganoderma applanatum	KR109212		Polyporaceae
Gleu	Ganoderma leucocontextum	MH252534
Gtsu	Ganoderma tsugae	MH252533
Gcal	Ganoderma calidophilum	MH252535
Gluc	Ganoderma lucidum	KC763799
Gmer	Ganoderma meredithae	KP410262
Gsin	Ganoderma sinense	KF673550
Tcin	Trametes cingulata	GU723273
Thir	Trametes hirsuta	MG775432
Csul	Coniferiporia sulphurascens	MK623260	Hymenochaetales	Hymenochaetaceae
Fmed	Fomitiporia mediterranea	MK623258
Ssan	Sanghuangporus sanghuang	MG149786
Plam	Phellinus lamaoensis	MK623259
Spar	Schizopora paradoxa	MK623261		Schizoporaceae
Capp	Cantharellus appalachiensis	MG602716	Cantharellales	Cantharellaceae
Ccib	Cantharellus cibarius	KC573037
Clut	Cantharellus lutescens	MG602719
Rsol	Rhizoctonia solani	KC352446		Ceratobasidiaceae
Cgat	Cryptococcus gattii	CP025773	Tremellales	Cryptococcaceae
Cneo	Cryptococcus neoformans	AY101381
Hory	Hannaella oryzae	MH732752		Bulleribasidiaceae
Tfuc	Tremella fuciformis	MF422647		Tremellaceae
Tasa	Trichosporon asahii	JH925097	Trichosporonales	Trichosporonaceae
Mvio	Microbotryum cf. violaceum	KC285587	Microbotryales	Microbotryaceae
Mlyc	Microbotryum lychnidis-dioicae	KC285586
Rmuc	Rhodotorula mucilaginosa	MF694646	Sporidiobolales	Sporidiobolaceae
Jang	Jaminaea angkorensis	KC628747	Microstromatales	/
Ubro	Ustilago bromivora	LT558140	Ustilaginales	Ustilaginaceae
Umay	Ustilago maydis	DQ157700
Tind	Tilletia indica	DQ993184	Tilletiales	Tilletiaceae
Twal	Tilletia walkeri	EF536375
